# Supplementary material for: Tracking of Neuroinflammation Dynamics During Combined Anti-β-Amyloid Therapy (AAT) and Immunomodulation in a Preclinical Alzheimer’s Disease Model
Source: Int J Mol Sci. 2026 May 21;27(10):4632. doi: 10.3390/ijms27104632 (PMC13206848; doi:10.3390/ijms27104632)
Supplement: Supplementary file 1 [file ijms-27-04632-s001.zip]

Archive with 1 entries (1 files):
- ijms-4270293-supplementary.pdf
